# Supplementary material for: Apple Peel Flavonoid Fraction 4 Suppresses Breast Cancer Cell Growth by Cytostatic and Cytotoxic Mechanisms
Source: Molecules. 2019 Sep 13;24(18):3335. doi: 10.3390/molecules24183335 (PMC6766994; doi:10.3390/molecules24183335)
Supplement: Supplementary file 1 [file molecules-24-03335-s001.zip]

Archive with 5 entries (5 files):
- Figure S5.jpg
- Figure S1.jpg
- Figure S2.jpg
- Figure S3.jpg
- Figure S4.jpg
